# Supplementary material for: Two new Oriental species of Eumorphus Weber (Coleoptera, Endomychidae)
Source: Zookeys. 2017 May 26;(677):1–9. doi: 10.3897/zookeys.677.10399 (PMC5537998; doi:10.3897/zookeys.677.10399)
Supplement: XML Treatment for Eumorphus [file zookeys.677.10399-treatment1.xml]

<!DOCTYPE tp:taxon-treatment
  PUBLIC "-//TaxonX//DTD Taxonomic Treatment Publishing DTD v0 20100105//EN" "tax-treatment-NSO.dtd">
<tp:taxon-treatment xmlns:tp="http://www.plazi.org/taxpub"><tp:treatment-meta><kwd-group><label>Taxon classification</label><kwd><named-content xmlns:xlink="http://www.w3.org/1999/xlink" content-type="kingdom">Animalia</named-content></kwd><kwd><named-content xmlns:xlink="http://www.w3.org/1999/xlink" content-type="order">Coleoptera</named-content></kwd><kwd><named-content xmlns:xlink="http://www.w3.org/1999/xlink" content-type="family">Endomychidae</named-content></kwd></kwd-group><mixed-citation publication-type="journal"><person-group><name><surname>Chang</surname><given-names>Ling-Xiao</given-names></name><name><surname>Ren</surname><given-names>Guo-Dong</given-names></name></person-group><article-title>Two new Oriental species of <italic><tp:taxon-name><tp:taxon-name-part taxon-name-part-type="genus" reg="Eumorphus">Eumorphus</tp:taxon-name-part></tp:taxon-name></italic> Weber (<tp:taxon-name><tp:taxon-name-part taxon-name-part-type="order">Coleoptera</tp:taxon-name-part></tp:taxon-name>, <tp:taxon-name><tp:taxon-name-part taxon-name-part-type="family">Endomychidae</tp:taxon-name-part></tp:taxon-name>)</article-title><source>Zookeys</source><day>26</day><month>5</month><year>2017</year><volume>2017</volume><issue>677</issue><fpage>1</fpage><lpage>9</lpage><pub-id pub-id-type="doi">10.3897/zookeys.677.10399</pub-id></mixed-citation></tp:treatment-meta><tp:nomenclature><tp:taxon-name>
            <tp:taxon-name-part taxon-name-part-type="genus" reg="Eumorphus">Eumorphus</tp:taxon-name-part>
          </tp:taxon-name><tp:taxon-authority>Weber, 1801</tp:taxon-authority><tp:nomenclature-citation-list><tp:nomenclature-citation><tp:taxon-name>
                <tp:taxon-name-part taxon-name-part-type="genus" reg="Eumorphus">Eumorphus</tp:taxon-name-part>
              </tp:taxon-name><comment>Weber, 1801: 31. 
            
              Type species. <tp:taxon-name><tp:taxon-name-part taxon-name-part-type="genus" reg="Erotylus">Erotylus</tp:taxon-name-part> <tp:taxon-name-part taxon-name-part-type="species" reg="quadriguttatus">quadriguttatus</tp:taxon-name-part></tp:taxon-name> Illiger, 1800.</comment></tp:nomenclature-citation><tp:nomenclature-citation><tp:taxon-name>
                <tp:taxon-name-part taxon-name-part-type="genus" reg="Eumorphoides">Eumorphoides</tp:taxon-name-part>
              </tp:taxon-name><comment>Guérin–Méneville, 1858: 12. 
            
              Type species.<tp:taxon-name><tp:taxon-name-part taxon-name-part-type="genus" reg="Eumorphus">Eumorphus</tp:taxon-name-part> <tp:taxon-name-part taxon-name-part-type="species" reg="tetraspilotus">tetraspilotus</tp:taxon-name-part></tp:taxon-name> Hope, 1832.</comment></tp:nomenclature-citation><tp:nomenclature-citation><tp:taxon-name>
                <tp:taxon-name-part taxon-name-part-type="genus" reg="Enaisimus">Enaisimus</tp:taxon-name-part>
              </tp:taxon-name><comment>Guérin–Méneville, 1858: 16. 
              	
              Type species. <tp:taxon-name><tp:taxon-name-part taxon-name-part-type="genus" reg="Eumorphus">Eumorphus</tp:taxon-name-part> <tp:taxon-name-part taxon-name-part-type="species" reg="quadrinotatus">quadrinotatus</tp:taxon-name-part></tp:taxon-name> Gerstaecker, 1857. </comment></tp:nomenclature-citation><tp:nomenclature-citation><tp:taxon-name>
                <tp:taxon-name-part taxon-name-part-type="genus" reg="Haplomorphus">Haplomorphus</tp:taxon-name-part>
              </tp:taxon-name><comment>Guérin–Méneville, 1858: 18. 

              Type species. <tp:taxon-name><tp:taxon-name-part taxon-name-part-type="genus" reg="Eumorphus">Eumorphus</tp:taxon-name-part> <tp:taxon-name-part taxon-name-part-type="species" reg="bipunctatus">bipunctatus</tp:taxon-name-part></tp:taxon-name> Perty, 1831. </comment></tp:nomenclature-citation><tp:nomenclature-citation><tp:taxon-name>
                <tp:taxon-name-part taxon-name-part-type="genus" reg="Heterandrus">Heterandrus</tp:taxon-name-part>
              </tp:taxon-name><comment>Guérin–Méneville, 1858: 26. 

              Type species. <tp:taxon-name><tp:taxon-name-part taxon-name-part-type="genus" reg="Eumorphus">Eumorphus</tp:taxon-name-part> <tp:taxon-name-part taxon-name-part-type="species" reg="confusus">confusus</tp:taxon-name-part></tp:taxon-name> Guérin–Méneville, 1857. </comment></tp:nomenclature-citation></tp:nomenclature-citation-list></tp:nomenclature><tp:treatment-sec sec-type="diagnosis" id="SECID0EAJAE"><title>Diagnosis.</title><p>The species of <italic><tp:taxon-name><tp:taxon-name-part taxon-name-part-type="genus" reg="Eumorphus">Eumorphus</tp:taxon-name-part></tp:taxon-name></italic> are most similar to those of <italic><tp:taxon-name><tp:taxon-name-part taxon-name-part-type="genus" reg="Platindalmus">Platindalmus</tp:taxon-name-part></tp:taxon-name></italic> and <italic><tp:taxon-name><tp:taxon-name-part taxon-name-part-type="genus" reg="Gerstaeckerus">Gerstaeckerus</tp:taxon-name-part></tp:taxon-name></italic>. However, <italic><tp:taxon-name><tp:taxon-name-part taxon-name-part-type="genus" reg="Eumorphus">Eumorphus</tp:taxon-name-part></tp:taxon-name></italic> can be distinguished from these other genera by the following combination of characters: 1) lateral margin of pronotum with a tendency to form irregularly broken lines, inconstant and often asymmetrical; 2) mandible is narrowly chisel-shaped at its apex; 3) elytra with basal margin simple; 4) intercoxal process of mesoventrite with lateral margins subparallel; 5) male femora lacking fringes of long hairs on inner edges (after <xref ref-type="bibr" rid="B19">Tomaszewska 2005</xref>).</p></tp:treatment-sec><ref-list><ref id="B19"><mixed-citation xmlns:xlink="http://www.w3.org/1999/xlink" xlink:type="simple">
          <person-group><name name-style="western"><surname>Tomaszewska</surname><given-names>KW</given-names></name></person-group> (<year>2005</year>) <article-title>Phylogeny and generic classification of the subfamily <tp:taxon-name><tp:taxon-name-part taxon-name-part-type="subfamily">Lycoperdininae</tp:taxon-name-part></tp:taxon-name> with a reanalysis of the family <tp:taxon-name><tp:taxon-name-part taxon-name-part-type="family">Endomychidae</tp:taxon-name-part></tp:taxon-name> (<tp:taxon-name><tp:taxon-name-part taxon-name-part-type="order">Coleoptera</tp:taxon-name-part></tp:taxon-name>: <tp:taxon-name><tp:taxon-name-part taxon-name-part-type="superfamily">Cucujoidea</tp:taxon-name-part></tp:taxon-name>)</article-title>. <source>Annales Zoologici</source> <volume>55</volume>(<issue>suppl. 1</issue>): <fpage>1</fpage>–<lpage>172</lpage>.</mixed-citation></ref></ref-list></tp:taxon-treatment>
