# Supplementary material for: Two new Oriental species of Eumorphus Weber (Coleoptera, Endomychidae)
Source: Zookeys. 2017 May 26;(677):1–9. doi: 10.3897/zookeys.677.10399 (PMC5537998; doi:10.3897/zookeys.677.10399)
Supplement: XML Treatment for Eumorphus falcifasciatus [file zookeys.677.10399-treatment2.xml]

<!DOCTYPE tp:taxon-treatment
  PUBLIC "-//TaxonX//DTD Taxonomic Treatment Publishing DTD v0 20100105//EN" "tax-treatment-NSO.dtd">
<tp:taxon-treatment xmlns:tp="http://www.plazi.org/taxpub"><tp:treatment-meta><kwd-group><label>Taxon classification</label><kwd><named-content xmlns:xlink="http://www.w3.org/1999/xlink" content-type="kingdom">Animalia</named-content></kwd><kwd><named-content xmlns:xlink="http://www.w3.org/1999/xlink" content-type="order">Coleoptera</named-content></kwd><kwd><named-content xmlns:xlink="http://www.w3.org/1999/xlink" content-type="family">Endomychidae</named-content></kwd></kwd-group><mixed-citation publication-type="journal"><person-group><name><surname>Chang</surname><given-names>Ling-Xiao</given-names></name><name><surname>Ren</surname><given-names>Guo-Dong</given-names></name></person-group><article-title>Two new Oriental species of <italic><tp:taxon-name><tp:taxon-name-part taxon-name-part-type="genus" reg="Eumorphus">Eumorphus</tp:taxon-name-part></tp:taxon-name></italic> Weber (<tp:taxon-name><tp:taxon-name-part taxon-name-part-type="order">Coleoptera</tp:taxon-name-part></tp:taxon-name>, <tp:taxon-name><tp:taxon-name-part taxon-name-part-type="family">Endomychidae</tp:taxon-name-part></tp:taxon-name>)</article-title><source>Zookeys</source><day>26</day><month>5</month><year>2017</year><volume>2017</volume><issue>677</issue><fpage>1</fpage><lpage>9</lpage><pub-id pub-id-type="doi">10.3897/zookeys.677.10399</pub-id></mixed-citation></tp:treatment-meta><tp:nomenclature><tp:taxon-name>
            <tp:taxon-name-part taxon-name-part-type="genus" reg="Eumorphus">Eumorphus</tp:taxon-name-part>
            <tp:taxon-name-part taxon-name-part-type="species" reg="falcifasciatus">falcifasciatus</tp:taxon-name-part>
            <object-id xmlns:xlink="http://www.w3.org/1999/xlink" content-type="zoobank" xlink:type="simple">http://zoobank.org/1F8715EC-E053-4819-829C-54B9A59E769C</object-id>
          </tp:taxon-name><tp:taxon-status xmlns:xlink="http://www.w3.org/1999/xlink" xlink:type="simple">sp. n.</tp:taxon-status><xref ref-type="fig" rid="F1">Figs 1</xref><xref ref-type="fig" rid="F3">, 3</xref></tp:nomenclature><tp:treatment-sec sec-type="type material" id="SECID0EWLAE"><title>Type material.</title><p>Holotype, male, Borneo, Sabah, Keningau district, Jungle Girl Camp, 1215 m, 2016-IV-26, Chang L.X. leg (<abbrev xmlns:xlink="http://www.w3.org/1999/xlink" xlink:title="Collection of Lingxiao Chang, Beijing, China" id="ABBRID0E3LAE" xlink:type="simple">CCLX</abbrev>).</p><fig id="F1" position="float" orientation="portrait"><label>Figure 1.</label><caption><p>Dorsal and ventral habitus of <italic><tp:taxon-name><tp:taxon-name-part taxon-name-part-type="genus" reg="Eumorphus">E.</tp:taxon-name-part> <tp:taxon-name-part taxon-name-part-type="species" reg="falcifasciatus">falcifasciatus</tp:taxon-name-part></tp:taxon-name></italic> sp. n. male. <bold>a</bold> dorsal view <bold>b</bold> ventral view. Scale bar 1 mm.</p></caption><graphic xmlns:xlink="http://www.w3.org/1999/xlink" xlink:href="zookeys-677-001-g001.jpg" position="float" orientation="portrait" xlink:type="simple" id="oo_137645.jpg"/></fig></tp:treatment-sec><tp:treatment-sec sec-type="diagnosis" id="SECID0E3MAE"><title>Diagnosis.</title><p>
            <italic><tp:taxon-name><tp:taxon-name-part taxon-name-part-type="genus" reg="Eumorphus">Eumorphus</tp:taxon-name-part> <tp:taxon-name-part taxon-name-part-type="species" reg="falcifasciatus">falcifasciatus</tp:taxon-name-part></tp:taxon-name></italic> is a very unique species by its colouration, differing from all others in having the anterior elytral maculae falciform and posterior maculae dentate.</p></tp:treatment-sec><tp:treatment-sec sec-type="description" id="SECID0ENNAE"><title>Description.</title><p>Length 16.1 mm. Body pyriform, approximately 1.9 times as long as wide; moderately convex; subopaque. Colour black brown with two yellow maculae on elytra.</p><p>
            <italic>Head</italic>. Antenna composed of 11 antennomeres, long, rather stout, nearly 1/2 body length, with antennomeres 1 and 3–8 distinctly longer than wide; scape approximately 5.5 times as long as pedicel; pedicel very short, nearly as long as wide; antennomere 3 longer than 4–5 combined; antennomere 4 as long as 5; antennomeres 5 slightly longer than 6; antennomeres 6–8 subequal in length; club composed of three antennomeres, very broad, approximately 4.0 times as wide as antennomere 8, moderately flat and compact.</p><p>
            <italic>Thorax</italic>. Pronotum 3.5 mm long, 5.7 mm wide; widest at base; finely, rather densely punctate; lateral and anterior margins narrowly bordered; anterior edge with small stridulatory membrane; sides undulate, abruptly widened basally from 1/4 length; anterior angles produced, rather acute; posterior angles strongly, acutely produced backwards, distinctly curved basally and overlapping most of humeri; disc weakly convex, surface uneven with one large transverse oval raised area posteromedially and two small round raised areas anterolaterally; median furrow absent; lateral sulci shallow, linear, extending to 1/2 pronotal length; basal sulcus weakly sinuate, moderately deep. Prosternal process moderately widely separating the procoxae; gradually widening to apical 1/4, thence abruptly converging towards apex. Mesoventral process nearly quadrate, disc weakly convex, sides subparallel. Elytra 11.8 mm long, 8.3 mm wide; 1.4 times as long as pronotum; 1.5 times as wide as pronotum, sides curved, widest near behind 1/2 length of elytron; lateral flattened margins abruptly widening from basal 1/6 to apex, nearly 1/5 of elytral width; sides distinctly converging from apical 1/3 towards apex; finely, densely punctate; humeri weakly prominent. Each elytron with two large irregular maculae. Anterior elytral macula falciform, occupies about 4/5 of elytral width and 2/3 of elytral length, outer sides touching elytral lateral margin, inner margin of macula placed closely to elytral suture. Posterior macula crown-shaped, located at apical 1/3, its anterior margin <!--PageBreak-->tridentate, posterior margin widely emarginate medially. Protibiae slender basally, abruptly widening from basal 1/4 to apex; outer edge strongly sinuate; dorsal edge with S-shaped longitudinal ridge; inner edge with large, sharp tooth near 1/2 length; mesotibiae weakly curved from about 1/3 length to apex; metatibiae simple throughout its length, acutely produced apically.</p><p>
            <italic>Abdomen</italic> with five ventrites. Ventrite 1 almost as long as three following ventrites combined; ventrites 2-4 subequal in length. Ventrite 5 with lateral margins strongly converging posteriorly, posterior margin deeply, narrowly emarginate medially. Aedeagus (Fig. <xref ref-type="fig" rid="F3">3</xref>) long, heavily sclerotized, straight. Median lobe hook-shaped at apex, and branched latero-apically; branch rather long and strongly reflexed upwardly. Tegmen basal, comparatively large, ring-shaped.</p></tp:treatment-sec><tp:treatment-sec sec-type="etymology" id="SECID0EEOAE"><title>Etymology.</title><p>The name refers to the anterior elytral macula falciform.</p></tp:treatment-sec><tp:treatment-sec><!--Section generated to contain objects referenced in tp:taxon-treatment.--><fig id="F3" position="float" orientation="portrait"><label>Figures 3–4.</label><caption><p>Aedeagi. <bold>3</bold> <italic><tp:taxon-name><tp:taxon-name-part taxon-name-part-type="genus" reg="Eumorphus">E.</tp:taxon-name-part> <tp:taxon-name-part taxon-name-part-type="species" reg="falcifasciatus">falcifasciatus</tp:taxon-name-part></tp:taxon-name></italic> sp. n. <bold>4</bold> <italic><tp:taxon-name><tp:taxon-name-part taxon-name-part-type="genus" reg="Eumorphus">E.</tp:taxon-name-part> <tp:taxon-name-part taxon-name-part-type="species" reg="qiujianyuei">qiujianyuei</tp:taxon-name-part></tp:taxon-name></italic> sp. n. Abbreviations: <bold>a</bold> lateral view <bold>b</bold> apical view. Scale bars 1 mm.</p></caption><graphic xmlns:xlink="http://www.w3.org/1999/xlink" xlink:href="zookeys-677-001-g003.jpg" position="float" orientation="portrait" xlink:type="simple" id="oo_137647.jpg"/></fig></tp:treatment-sec></tp:taxon-treatment>
