# Supplementary material for: Two new Oriental species of Eumorphus Weber (Coleoptera, Endomychidae)
Source: Zookeys. 2017 May 26;(677):1–9. doi: 10.3897/zookeys.677.10399 (PMC5537998; doi:10.3897/zookeys.677.10399)
Supplement: XML Treatment for Eumorphus qiujianyuei [file zookeys.677.10399-treatment3.xml]

<!DOCTYPE tp:taxon-treatment
  PUBLIC "-//TaxonX//DTD Taxonomic Treatment Publishing DTD v0 20100105//EN" "tax-treatment-NSO.dtd">
<tp:taxon-treatment xmlns:tp="http://www.plazi.org/taxpub"><tp:treatment-meta><kwd-group><label>Taxon classification</label><kwd><named-content xmlns:xlink="http://www.w3.org/1999/xlink" content-type="kingdom">Animalia</named-content></kwd><kwd><named-content xmlns:xlink="http://www.w3.org/1999/xlink" content-type="order">Coleoptera</named-content></kwd><kwd><named-content xmlns:xlink="http://www.w3.org/1999/xlink" content-type="family">Endomychidae</named-content></kwd></kwd-group><mixed-citation publication-type="journal"><person-group><name><surname>Chang</surname><given-names>Ling-Xiao</given-names></name><name><surname>Ren</surname><given-names>Guo-Dong</given-names></name></person-group><article-title>Two new Oriental species of <italic><tp:taxon-name><tp:taxon-name-part taxon-name-part-type="genus" reg="Eumorphus">Eumorphus</tp:taxon-name-part></tp:taxon-name></italic> Weber (<tp:taxon-name><tp:taxon-name-part taxon-name-part-type="order">Coleoptera</tp:taxon-name-part></tp:taxon-name>, <tp:taxon-name><tp:taxon-name-part taxon-name-part-type="family">Endomychidae</tp:taxon-name-part></tp:taxon-name>)</article-title><source>Zookeys</source><day>26</day><month>5</month><year>2017</year><volume>2017</volume><issue>677</issue><fpage>1</fpage><lpage>9</lpage><pub-id pub-id-type="doi">10.3897/zookeys.677.10399</pub-id></mixed-citation></tp:treatment-meta><tp:nomenclature><tp:taxon-name>
            <tp:taxon-name-part taxon-name-part-type="genus" reg="Eumorphus">Eumorphus</tp:taxon-name-part>
            <tp:taxon-name-part taxon-name-part-type="species" reg="qiujianyuei">qiujianyuei</tp:taxon-name-part>
            <object-id xmlns:xlink="http://www.w3.org/1999/xlink" content-type="zoobank" xlink:type="simple">http://zoobank.org/DDECE70A-4C04-4C30-BC67-5758A2CF8899</object-id>
          </tp:taxon-name><tp:taxon-status xmlns:xlink="http://www.w3.org/1999/xlink" xlink:type="simple">sp. n.</tp:taxon-status><xref ref-type="fig" rid="F2">Figs 2</xref><xref ref-type="fig" rid="F3">, 4</xref></tp:nomenclature><tp:treatment-sec sec-type="type material" id="SECID0EZPAE"><title>Type material.</title><p>Holotype, male, Hainan, Wuzhishan, 21.V.2014, Jian-Yue Qiu leg. (<abbrev xmlns:xlink="http://www.w3.org/1999/xlink" content-type="institution" xlink:title="Museum of Heibei University, Baoding, China" id="ABBRID0E6PAE" xlink:type="simple">MHBU</abbrev>).</p><fig id="F2" position="float" orientation="portrait"><label>Figure 2.</label><caption><p>Dorsal and ventral habitus of <italic><tp:taxon-name><tp:taxon-name-part taxon-name-part-type="genus" reg="Eumorphus">E.</tp:taxon-name-part> <tp:taxon-name-part taxon-name-part-type="species" reg="qiujianyuei">qiujianyuei</tp:taxon-name-part></tp:taxon-name></italic> sp. n. male. <bold>a</bold> dorsal view <bold>b</bold> ventral view. Scale bar 1 mm.</p></caption><graphic xmlns:xlink="http://www.w3.org/1999/xlink" xlink:href="zookeys-677-001-g002.jpg" position="float" orientation="portrait" xlink:type="simple" id="oo_137646.jpg"/></fig></tp:treatment-sec><tp:treatment-sec sec-type="diagnosis" id="SECID0EARAE"><title>Diagnosis.</title><p>
            <italic><tp:taxon-name><tp:taxon-name-part taxon-name-part-type="genus" reg="Eumorphus">Eumorphus</tp:taxon-name-part> <tp:taxon-name-part taxon-name-part-type="species" reg="qiujianyuei">qiujianyuei</tp:taxon-name-part></tp:taxon-name></italic> is similar to <italic><tp:taxon-name><tp:taxon-name-part taxon-name-part-type="genus" reg="Eumorphus">Eumorphus</tp:taxon-name-part> <tp:taxon-name-part taxon-name-part-type="species" reg="austerus">austerus</tp:taxon-name-part> <tp:taxon-name-part taxon-name-part-type="subspecies" reg="austerus">austerus</tp:taxon-name-part></tp:taxon-name></italic> in appearance, but can be differentiated based on the following combination of characters: posterior angles of pronotum strongly and acutely produced, with tips curved inwardly (in <italic><tp:taxon-name><tp:taxon-name-part taxon-name-part-type="genus" reg="Eumorphus">E.</tp:taxon-name-part> <tp:taxon-name-part taxon-name-part-type="species" reg="austerus">austerus</tp:taxon-name-part> <tp:taxon-name-part taxon-name-part-type="subspecies" reg="austerus">austerus</tp:taxon-name-part></tp:taxon-name></italic> posterior angles of pronotum weakly produced); sides of pronotum undulate (in <italic><tp:taxon-name><tp:taxon-name-part taxon-name-part-type="genus" reg="Eumorphus">E.</tp:taxon-name-part> <tp:taxon-name-part taxon-name-part-type="species" reg="austerus">austerus</tp:taxon-name-part> <tp:taxon-name-part taxon-name-part-type="subspecies" reg="austerus">austerus</tp:taxon-name-part></tp:taxon-name></italic> rather smooth); and mesotibiae gently curved distally from near 1/2 length (in <italic><tp:taxon-name><tp:taxon-name-part taxon-name-part-type="genus" reg="Eumorphus">E.</tp:taxon-name-part> <tp:taxon-name-part taxon-name-part-type="species" reg="austerus">austerus</tp:taxon-name-part> <tp:taxon-name-part taxon-name-part-type="subspecies" reg="austerus">austerus</tp:taxon-name-part></tp:taxon-name></italic> abruptly and strongly curved distally from near 1/2 length).</p></tp:treatment-sec><tp:treatment-sec sec-type="description" id="SECID0ENTAE"><title>Description.</title><p>Length 12.3 mm. Body broadly oval, approximately 1.8 times as long as wide; moderately convex; shiny. Colour brown with four yellow maculae on elytra. Antenna with scape red. Femora at apical 1/2 or 1/3 red.</p><p>
            <italic>Head</italic>. Antenna composed of 11 antennomeres, long, rather slender, nearly 1/2 body length, with antennomeres 3–8 distinctly longer than wide; scape approximately 4.5 times as long as pedicel; pedicel short, subquadrate; antennomere 3 distinctly longer than 4−5 combined; antennomere 4 slightly longer than 5, antennomeres 5–8 subequal in length; club composed of three antennomeres, moderately broad, flat. Maxilla with terminal palpomere prolonged, nearly 2.0 times as long as palpomere 3, cylindrical, weakly curved distally.</p><p>
            <italic>Thorax</italic>. Pronotum 2.4 mm long, 4.9 mm wide; widest at base; finely, rather densely punctate; lateral and anterior margins narrowly bordered; anterior edge with small stridulatory membrane; sides undulate, distinctly converging from apical 1/3 to apex, abruptly widened basally from 1/5 length; anterior angles distinctly produced, rather acute; posterior angles strongly, acutely produced, with tips curved inwardly; disc weakly convex; median furrow absent; lateral sulci linear, deep, extending to basal ¼ length; basal sulcus nearly straight, deep. Prosternal process moderately widely separating procoxae; subparallel, weakly widening before apex then abruptly converging apically. Mesoventral process transverse rectangle, parallel sided, flat; posterior margin nearly straight. Elytra 8.9 mm long, 6.7 mm wide; 1.3 times as long as pronotum; 1.4 times as wide as pronotum, sides curved, widest near 1/2 length of elytron; lateral margins moderately widely flattened, nearly 1/5 of elytral width; distinctly converging from apical 1/3 to apex; finely, densely punctate; humeri weakly prominent. Each elytron with two small round spots. Anterior elytral spot occupies about 1/4 of elytral width, located posterior to humerus. Posterior spot of the same size as anterior one, located at apical 1/4. Protibiae in male with one large, sharp tooth near 1/2 length at inner edge, strongly expanded basally; mesotibiae distinctly curved distally from near 1/2 length; metatibiae simple, acutely produced apically.</p><p>
            <italic>Abdomen</italic> with five ventrites. Ventrite 5 with lateral margins strongly converging posteriorly, posterior margin deeply, narrowly emarginate medially. Aedeagus (Fig. <xref ref-type="fig" rid="F3">4</xref>) rather long, heavily sclerotized, weakly curved basally, abruptly widened from basal 1/3 to apex. Median lobe branched apically; the long branch abruptly raised at basal 1/3, strongly reflexed apically. Tegmen basal, comparatively large, ring-shaped.</p><fig id="F3" position="float" orientation="portrait"><label>Figures 3–4.</label><caption><p>Aedeagi. <bold>3</bold> <italic><tp:taxon-name><tp:taxon-name-part taxon-name-part-type="genus" reg="Eumorphus">E.</tp:taxon-name-part> <tp:taxon-name-part taxon-name-part-type="species" reg="falcifasciatus">falcifasciatus</tp:taxon-name-part></tp:taxon-name></italic> sp. n. <bold>4</bold> <italic><tp:taxon-name><tp:taxon-name-part taxon-name-part-type="genus" reg="Eumorphus">E.</tp:taxon-name-part> <tp:taxon-name-part taxon-name-part-type="species" reg="qiujianyuei">qiujianyuei</tp:taxon-name-part></tp:taxon-name></italic> sp. n. Abbreviations: <bold>a</bold> lateral view <bold>b</bold> apical view. Scale bars 1 mm.</p></caption><graphic xmlns:xlink="http://www.w3.org/1999/xlink" xlink:href="zookeys-677-001-g003.jpg" position="float" orientation="portrait" xlink:type="simple" id="oo_137647.jpg"/></fig></tp:treatment-sec><tp:treatment-sec sec-type="etymology" id="SECID0ENVAE"><title>Etymology.</title><p>This new species is dedicated to Ms. Jian-Yue Qiu, an insect researcher from Chongqing, who has been working on classification of insects for many years, collecting and providing many specimens of <tp:taxon-name><tp:taxon-name-part taxon-name-part-type="family">Endomychidae</tp:taxon-name-part></tp:taxon-name> used in our studies.</p></tp:treatment-sec></tp:taxon-treatment>
